# Supplementary material for: Coexisting CLT in PTC is an independent predictor of tumor aggressiveness for patients aged under 55: a retrospective analysis of 635 patients
Source: BMC Endocr Disord. 2022 Mar 7;22:55. doi: 10.1186/s12902-022-00945-4 (PMC8900407; doi:10.1186/s12902-022-00945-4)
Supplement: Supplementary file 1 — Additional file 1. [file 12902_2022_945_MOESM1_ESM.xlsx]

## Sheet: Sheet1.1
Supplementary Table Clinicopathological characteristics of non-CLT and CLT-coexisted groups in patients with small lesions
Characteristics		Total	non-CLT (%)	CLT-coexisted (%)	OR(95%CI)	P value
*LLNM		18	14 (4.7)	4 (3.7)	0.8 (0.3-2.4)	0.45
Multifocality		124	85 (28.8)	39 (36.4)	1.4 (0.9-2.3)	0.14
Extrathyroidal extension		59	46 (15.6)	13 (12.1)	0.7 (0.4-1.4)	0.39
*LLNM: lateral lymph node metastasis

## Sheet: Sheet1.2
Table 6 Association between high-risk recurrence and related characteristics in different age groups
Characteristics	Overall (635)#		18-24 years (32)#		25-34 years (124)#		35-44 years (162)#		45-54 years (197)#		≥55 years (120)#
	OR (95%CI)	P value	OR (95% CI)	P value	OR (95%CI)	P value	OR (95%CI)	P value	OR (95%CI)	P value	OR (95% CI)	P value
Greater Size of lesion	3.5 (2.4-4.9)	0.014	10.1 (1.6-60.3)	0.014	3.7 (1.7-7.9)	0.001	2.6 (1.3-5.3)	0.006	2.7 (1.4-5.2)	0.002	5.6 (2.0-15.7)	0.001
Female	0.7 (0.5-1.0)	0.07	1.3 (0.3-5.7)	0.73	0.6 (0.3-1.5)	0.31	0.5 (0.3-1.1)	0.11	1.1 (0.5-2.4)	0.86	0.4 (0.1-1.3)	0.12
Age	1.02(1.00-1.03)	0.01	1.0(0.7-1.4)	0.98	1.0(0.9-1.2)	0.77	1.1 (1.0-1.2)	0.16	1.0(0.9-1.1)	0.74	0.9 (0.1-1.3)	0.12
CLT	1.2 (0.8-1.8)	0.31	1.4 (0.3-6.8)	0.702	1.6 (0.7-3.4)	0.26	2.4 (1.2-5.4)	0.02	0.8 (0.4-1.6)	0.53	0.8 (0.3-2.3)	0.71
*OR: odds ratio
NA: not available
#Number of patients
Table 7 Ridge regression results of recurrence risk and related independent factors in different age groups
Characteristics	18-24 years (32)#		25-34 years (124)#		35-44 years (162)#		45-54 years (197)#		≥55 years (120)#
	coeffcient	P value	coeffcient	P value	coeffcient	P value	coeffcient	P value	coeffcient	P value
Sex	-0.0001234	0.99	-0.0023121	0.54	-0.0032341	0.18	-7.808×10-5	0.09	-0.009267	0.07
Lesion size	0.0169408	0.006	0.006665	0.0003	0.0029902	0.03	1.099×10-3	0.006	0.007071	0.0003
Age	-0.0006105	0.81	-0.0001969	0.75	-0.0003556	0.37	-3.954×10-5	0.74	0.001032	0.009
CLT	-0.0008983	0.94	0.0054961	0.11	0.0062923	0.01	-4.542×10-4	0.55	-0.002928	0.46
#Number of patients
