# Supplementary material for: Coexisting CLT in PTC is an independent predictor of tumor aggressiveness for patients aged under 55: a retrospective analysis of 635 patients
Source: BMC Endocr Disord. 2022 Mar 7;22:55. doi: 10.1186/s12902-022-00945-4 (PMC8900407; doi:10.1186/s12902-022-00945-4)
Supplement: Supplementary file 2 — Additional file 2. [file 12902_2022_945_MOESM2_ESM.xlsx]

## Sheet: Sheet1
No.	Name	Gender	Age	Height(mm)	Weight(kg)	Cancer pathological type	Extrathyroidal extension	CLNM	LLNM	Number of lesions	TNM stage	CLT	Tumor size	BMI	Total lymph node metastases
1	郑云贵	2	71	148	50	1	1	1	1	1	1	1	1	22.8269	0
2	郭敏	2	43	156	55	1	1	1	1	2	1	1	1	22.6003	0
3	丁兰花	2	46	166	50	1	1	2	1	2	1	1	1	18.1449	12
4	周玉琴	2	53	155	60	1	1	1	1	2	1	2	1	24.974	0
5	赵征	2	60	167	75	1	1	1	1	2	1	1	1	26.8923	0
6	韩学祥	1	57	163	70	1	1	1	1	1	1	2	1	26.3465	0
7	陆艳玉	2	47	165	79	1	1	1	1	1	1	2	1	29.0174	0
8	宋玉香	2	48	160	67	1	1	2	1	1	1	2	1	26.1719	1
9	陈敬林	1	58	160	54	1	1	1	1	1	1	1	1	21.0937	0
10	黄菊凤	2	55	162	65	1	1	1	1	1	1	1	1	24.7676	0
11	瞿龙英	2	56	162	62	1	1	1	1	1	1	2	1	23.6244	0
12	许秀英	2	61	172	70	1	1	1	1	1	1	2	1	23.6614	0
13	穆秀兰	2	40	155	54	1	1	1	2	1	1	1	1	22.4766	2
14	张志美	2	53	167	55	1	1	1	1	1	1	1	1	19.721	0
15	陶春香	2	43	163	57	1	1	2	1	1	1	1	1	21.4536	1
16	杨健蓉	2	45	155	80	1	1	1	1	1	1	1	1	33.2986	0
17	张家明	1	56	156	51	1	1	1	1	1	2	1	1	20.9566	0
18	朱庆翠	2	41	170	73	1	1	1	1	1	1	2	1	25.2595	0
19	晏翠英	2	53	158	62	1	1	1	1	1	1	2	1	24.8358	0
20	吴芬花	1	35	165	62	1	1	1	1	1	1	1	1	22.7732	0
21	强美香	2	61	160	63	1	1	1	1	2	1	1	1	24.6094	0
22	陈玉梅	2	54	165	63	1	1	1	1	1	1	1	1	23.1405	0
23	周其宏	2	40	158	56	2	1	2	1	1	1	1	2	22.4323	1
24	巴红旗	2	56	156	54	1	1	2	1	1	1	1	1	22.1893	1
25	洪彦	2	26	160	55	1	1	2	1	1	1	2	1	21.4844	2
26	王玉秀	2	56	158	50	2	1	1	1	1	1	2	2	20.0288	0
27	强定凤	2	45	165	60	1	1	2	1	1	1	1	1	22.0386	1
28	芮小牛	1	53	165	71	1	1	2	1	1	1	1	1	26.079	1
29	赵洪霞	2	36	164	59	1	1	1	1	1	1	1	1	21.9363	0
30	王学秀	2	58	178	54	1	1	1	1	1	1	2	1	17.0433	0
31	赵文芳	2	54	172	72	1	1	2	1	1	1	1	1	24.3375	1
32	侯常宁	2	54	159	58	1	1	2	1	1	1	1	1	22.9421	1
33	胡莉云	2	51	170	64	1	1	1	1	2	1	1	1	22.1453	0
34	周丽	2	37	160	51	1	1	2	1	1	1	2	1	19.9219	1
35	徐燕	2	57	155	55	1	1	1	1	1	1	2	1	22.8928	0
36	杨秀凤	2	45	160	80	1	1	1	1	1	1	1	1	31.25	0
37	张巧玲	2	36	155	76	1	1	2	1	1	1	1	1	31.6337	2
38	张娟	2	42	173	72	2	1	1	1	2	1	1	2	24.0569	0
40	张威	1	40	163	55	2	1	1	1	1	1	1	2	20.7008	0
41	张田田	2	28	158	60	1	1	1	1	1	1	1	1	24.0346	0
43	吴佩英	2	65	180	90	1	1	1	1	1	1	1	1	27.7778	0
44	张妹	2	33	166	57	1	2	2	1	1	1	1	1	20.6852	4
45	程安军	1	37	155	60	1	1	1	1	1	1	1	1	24.974	0
46	孙兴焕	1	54	161	51	2	1	1	1	1	1	1	2	19.6752	0
47	毛星星	1	27	165	68	1	1	2	1	1	1	1	1	24.977	2
48	徐静	2	28	165	66	1	1	2	1	1	1	1	1	24.2424	4
49	李爱华	2	49	165	84	2	1	2	1	1	1	2	2	30.854	4
50	徐美芳	2	52	170	77	2	1	1	1	1	1	2	2	26.6436	0
51	胡荣慧	2	18	161	43	2	1	2	1	1	1	1	2	16.5889	6
53	戴其美	2	30	164	74	2	1	2	1	1	1	1	2	27.5134	2
54	周健	2	33	164	67	1	1	1	1	1	1	1	1	24.9108	0
55	乔志齐	1	51	169	68	2	1	2	1	2	1	1	2	23.8087	6
56	范世林	2	46	158	61	1	1	1	1	1	1	1	1	24.4352	0
57	张法帅	1	28	165	70	2	1	2	1	2	1	2	2	25.7117	6
58	王浩成	1	25	183	72	1	1	2	1	2	1	2	1	21.4996	5
59	方灵	2	33	145	51	1	1	1	1	1	1	1	1	24.2568	0
60	温香荣	2	37	163	53	1	1	2	1	1	1	1	1	19.9481	1
61	柏永成	1	30	155	55	1	1	2	1	1	1	1	1	22.8928	1
62	郭秀萍	2	38	175	69	1	1	1	1	1	1	1	1	22.5306	0
63	杨巧梅	2	42	155	60	1	1	2	2	2	1	1	1	24.974	11
64	邵安花	2	56	165	60	1	1	1	1	2	1	1	1	22.0386	0
65	方红霞	1	23	170	71	1	1	2	1	1	1	2	1	24.5675	2
66	李承林	1	43	164	68	1	1	2	1	1	1	1	1	25.2826	0
67	王为国	1	38	164	80	1	1	2	1	1	1	1	1	29.7442	1
68	薛怀柳	1	42	158	59	1	1	1	1	2	1	1	1	23.634	0
69	毕功玉	2	53	160	62	1	1	1	1	1	1	1	1	24.2187	0
70	金从凤	2	46	164	50	1	1	1	1	1	1	1	1	18.5901	0
71	孙翠娥	2	57	159	52	1	1	1	1	1	1	2	1	20.5688	0
72	何琍	2	45	153	55	1	1	1	1	1	1	2	1	23.4952	0
73	阮德玉	1	44	159	63	1	1	1	1	1	1	2	1	24.9199	0
74	张恩成	1	44	155	54	1	1	1	1	1	1	1	1	22.4766	0
75	姚坤	1	30	162	69	1	1	2	1	1	1	1	1	26.2917	2
76	胡高云	2	55	170	70	1	1	1	1	2	1	1	1	24.2215	0
77	张顺娣	2	46	170	62	1	1	2	1	2	1	2	1	21.4533	1
78	徐书琴	2	42	163	51	1	1	1	1	2	1	1	1	19.1953	0
79	万光芝	2	56	163	60	1	1	1	1	2	1	2	1	22.5827	0
81	李永春	1	62	154	56	1	1	1	1	2	1	1	1	23.6128	0
82	李爱君	2	42	166	59	1	1	1	1	1	1	1	1	21.4109	0
83	郜静进	2	29	161	72	1	1	2	1	1	1	1	1	27.7767	7
84	叶荣琪	1	67	165	58	1	2	2	1	2	1	1	1	21.3039	1
85	陈敏	2	40	172	78	1	1	1	1	1	1	1	1	26.3656	0
86	高红梅	2	50	170	75	1	1	2	1	2	1	2	1	25.9516	2
87	王桂红	2	50	158	57	1	1	1	1	1	1	2	1	22.8329	0
88	戚文婷	2	31	155	81.5	1	1	1	1	1	1	2	1	33.923	0
89	刘其新	1	63	162	54	1	1	1	1	1	1	1	1	20.5761	0
90	夏建翠	2	47	171	75	1	1	2	1	1	1	1	1	25.6489	1
91	廖启海	1	34	158	90	1	1	2	1	2	1	1	1	36.0519	7
92	单业平	2	59	167	60	1	1	1	1	2	1	1	1	21.5139	0
93	李淑萍	2	50	158	62	1	1	2	1	1	1	1	1	24.8358	1
94	李跃生	1	59	163	55	1	1	1	1	1	1	1	1	20.7008	0
95	肖名琴	1	42	162	63	1	1	1	1	1	1	1	1	24.0055	0
96	谢璐红	2	23	170	81	1	2	2	1	1	1	1	1	28.0277	12
97	唐义清	1	52	162	59	1	1	1	1	1	1	1	1	22.4813	0
98	耿迎春	2	34	165	69	1	1	2	1	1	1	1	1	25.3444	1
99	王殿明	1	40	168	55	1	1	1	1	1	1	1	1	19.487	0
100	徐敏	2	53	168	60	1	1	2	2	1	1	1	1	21.2585	4
101	宋书英	2	41	159	66	1	1	2	1	2	1	1	1	26.1066	1
102	廖正韦	1	42	162	50	1	1	2	1	1	1	1	1	19.052	2
103	王永晋	2	54	163	70	1	1	1	1	2	1	1	1	26.3465	0
104	刘晓敏	2	33	160	70	1	2	2	1	1	1	1	1	27.3437	6
105	孙玉红	2	42	159	60	1	1	2	1	2	1	1	1	23.7332	5
106	顾明山	1	46	175	90	1	1	1	1	1	1	1	1	29.3878	0
107	谭永华	2	59	170	79	1	1	2	1	1	1	1	1	27.3356	4
108	胡英	2	41	179	81	1	1	1	1	1	1	1	1	25.2801	0
109	宋余树	1	41	160	63	1	1	1	1	1	1	1	1	24.6094	0
110	王文珍	2	48	175	79	1	1	1	1	1	1	1	1	25.7959	0
111	王树芹	2	43	150	72	1	1	1	1	1	1	1	1	32	0
112	潘红霞	2	63	155	65	1	2	1	1	1	1	1	1	27.0552	0
113	陈锡祥	1	53	160	75	1	1	1	1	2	1	1	1	29.2969	0
114	胡的琴	2	37	163	60	1	1	1	1	2	1	2	1	22.5827	0
115	葛元琴	2	47	152	78	1	1	2	1	2	1	1	1	33.7604	2
116	姚学花	2	42	173	75	1	1	1	1	1	1	1	1	25.0593	0
117	王玉兰	2	52	160	57	1	2	2	1	1	1	2	1	22.2656	4
118	徐玉珍	1	42	163	57	1	1	1	1	1	1	1	1	21.4536	0
119	闵祝萍	2	51	167	64	1	2	1	1	1	1	1	1	22.9481	0
120	曾艳	2	40	181	67	1	1	2	1	2	1	2	1	20.4511	1
121	胡萍	2	36	170	76	1	1	1	1	1	1	2	1	26.2976	0
122	谢莉莉	2	26	165	65	2	1	1	1	1	1	1	2	23.8751	0
124	顾晓丹	2	32	164	60	2	1	2	1	2	1	1	2	22.3081	2
125	朱秋霞	2	51	170	59.5	2	1	2	1	1	1	1	2	20.5882	2
126	马学红	2	51	160	56	2	1	2	1	2	1	1	2	21.875	1
127	吕家兰	2	65	155	56	2	1	2	1	1	1	1	2	23.3091	1
129	徐明阳	2	28	175	66	2	1	1	1	1	1	2	2	21.551	0
130	孙琼	2	24	165	57	2	1	1	1	1	1	1	3	20.9366	0
131	吴秀珍	2	55	155	51	2	1	1	1	1	1	1	3	21.2279	0
132	朱光翠	2	43	175	76	2	1	1	1	1	1	2	3	24.8163	0
133	沈思恩	2	43	167	62	2	1	2	1	1	1	2	3	22.231	6
134	张邦进	1	50	163	50	2	1	2	2	1	1	1	3	18.8189	4
135	王美玲	2	47	178	92	2	2	2	2	2	1	1	3	29.0367	17
136	杜博渊	2	21	165	65	2	1	2	1	1	1	1	3	23.8751	1
137	徐先云	1	54	155	52	2	1	2	1	1	1	1	3	21.6441	0
138	许晶晶	2	25	160	56	2	1	2	2	1	1	1	3	21.875	9
140	方元媛	2	22	165	71	2	1	2	2	1	1	2	3	26.079	30
141	薛文秀	2	51	166	52	2	1	2	1	2	1	1	3	18.8707	1
142	徐家明	1	48	158	50	2	2	2	2	1	1	1	3	20.0288	2
143	陈英	1	46	165	64	2	1	1	1	1	1	1	3	23.5078	0
144	王超	1	36	164	57	2	1	1	1	1	1	1	3	21.1927	0
145	贺良华	2	46	175	82	2	1	1	1	1	1	2	3	26.7755	0
146	孙彦	2	48	164	48.5	2	1	1	1	2	1	2	3	18.0324	0
147	周宗惠	2	59	160	58	2	1	1	1		1	2	3	22.6562	0
148	曹绪霞	2	48	176	122	2	1	2	1	1	1	1	3	39.3853	1
149	束学凤	2	37	176	64	2	1	2	1	2	1	1	3	20.6612	2
150	李小霞	2	37	155	65	2	1	2	1	2	1	1	3	27.0552	1
151	许杰	2	36	164	59	2	1	1	1	2	1	1	3	21.9363	0
152	李保林	1	50	158	55	2	1	1	1	1	1	2	3	22.0317	0
153	马月庭	2	49	164	54	2	1	1	1	1	1	1	3	20.0773	0
154	张金芳	2	48	167	67	2	1	2	1	2	1	2	3	24.0238	1
155	童宗梅	2	43	164	58	2	1	2	1	1	1	2	3	21.5645	6
156	张桃英	2	44	165	56	2	1	2	1	2	1	2	3	20.5693	1
157	陈弯弯	2	25	175	80	2	1	1	1	1	1	1	3	26.1224	0
158	谢兰英	1	43	167	67	2	1	2	2	1	1	1	3	24.0238	8
159	邹红珍	2	55	164	56	2	1	2	1	1	1	1	3	20.8209	4
160	谭秀窈	2	50	174	80	2	1	1	1	1	1	1	3	26.4236	0
161	郝海涛	1	28	170	58	2	1	2	2	2	1	1	3	20.0692	14
162	段超	2	28	170	75	2	2	2	1	1	1	2	3	25.9516	2
163	郑桂华	2	67	176	83.5	2	1	1	1	1	1	2	3	26.9564	0
164	程爱利	2	36	172	60	2	1	2	2	2	1	1	3	20.2812	22
165	邹海燕	2	34	166	60	2	1	1	1	1	1	2	3	21.7738	3
166	葛萍萍	2	25	163	54	2	2	2	2	2	1	2	3	20.3244	15
167	张聪	1	24	153	75	2	2	2	1	2	1	2	3	32.039	4
168	金彩凤	2	58	158	48.5	2	1	1	1	1	1	2	3	19.428	0
169	赵爱玲	2	55	173	48	2	1	1	1	1	1	1	3	16.038	0
170	卓宝贵	1	51	160	64	2	1	2	2	2	1	1	3	25	11
171	俞晓倩	2	18	165	51	2	2	2	1	1	1	1	3	18.7328	17
172	袁仕成	1	38	155	58	2	1	2	1	1	1	1	3	24.1415	3
173	谢成霞	2	55	181	70.5	2	1	1	1	1	1	1	3	21.5195	0
174	胡娟	2	28	150	57	2	1	1	1	2	1	1	3	25.3333	0
175	赵守燕	2	29	166	60	2	2	2	1	1	1	2	3	21.7738	5
176	徐露	2	25	154	45	2	1	2	2	1	1	1	3	18.9745	12
177	梁俊	1	28	165	55	2	2	1	1	1	1	2	3	20.202	0
178	晏利芳	2	41	165	71	1	1	1	1	1	1	1	1	26.079	0
179	吴星玉	2	29	160	52	2	1	2	1	2	1	2	3	20.3125	1
180	张腊喜	1	61	160	59	2	2	2	1	2	1	2	3	23.0469	10
181	苏玉华	2	39	175	71.5	2	2	1	1	2	1	2	3	23.3469	0
182	汪丽	2	32	162	49	2	2	2	1	2	1	2	3	18.6709	3
183	甫雪晨	1	33	153	49.5	2	1	1	1	1	1	1	3	21.1457	0
184	许良景	2	63	165	56	2	1	2	1	1	1	1	3	20.5693	2
185	高文红	2	48	165	61	2	2	2	1	2	1	2	3	22.4059	4
186	董君君	2	36	165	85	2	1	2	1	1	1	1	3	31.2213	1
187	黄珂文	1	19	162	68	2	1	2	1	2	1	1	3	25.9107	14
188	滕超南	2	25	155	45	2	2	1	1	1	1	2	3	18.7305	0
189	谭红霞	2	46	165	80	2	1	1	1	2	1	1	3	29.3848	0
190	莫宝珍	2	44	165	70	2	1	1	1	1	1	2	3	25.7117	0
191	赵晓玉	2	42	162	55	2	1	2	1	1	1	1	3	20.9572	1
192	任玲	2	58	160	51	2	2	1	1	2	1	1	3	19.9219	0
193	张淑华	2	65	155	50	2	1	1	1	1	2	1	3	20.8117	0
194	纪红	2	43	168	63	2	1	2	1	1	1	1	3	22.3214	1
196	夏义宏	1	52	175	72	2	2	2	1	1	1	1	3	23.5102	5
197	鲍洪梅	1	46	174	68	2	1	1	1	2	1	2	3	22.46	0
198	杨小云	2	32	165	54	2	1	2	1	1	1	1	3	19.8347	5
199	刘鸣	1	57	157	63	2	2	1	1	2	1	1	3	25.5588	1
200	朱茱	1	38	156	57.5	2	1	1	1	1	1	2	3	23.6275	0
202	李国宝	1	64	170	65	2	2	1	1	1	1	1	3	22.4913	0
203	李善龙	1	37	165	62	2	1	1	1	1	1	1	3	22.7732	0
204	赵来茹	2	43	178	70	2	1	1	1	2	1	1	3	22.0932	0
205	瞿森琴	2	41	164	69	2	1	1	1	2	1	1	3	25.6544	0
206	吴仁平	2	31	164	68.5	2	2	2	1	1	1	2	3	25.4685	6
207	杨翠华	2	64	162	64	2	1	2	1	1	1	1	3	24.3865	2
208	刘莉	2	48	160	65.5	2	2	2	1	2	1	1	3	25.5859	8
209	张素珍	2	43	150	60	2	1	1	1	1	1	1	3	26.6667	0
210	杨年云	2	71	163	56	2	2	1	1	1	1	2	3	21.0772	0
211	朱广静	2	47	160	67.5	2	1	1	1	1	1	2	3	26.3672	0
213	姬宏娅	2	16	170	69	2	1	2	1	1	1	2	4	23.8754	6
214	武庆林	1	75	157	67	2	1	1	1	1	2	2	4	27.1816	0
215	李玉	2	55	151	52	2	1	1	1	2	1	1	4	22.806	0
216	王传伟	1	34	155	60	2	2	2	1	1	1	2	4	24.974	10
217	秦惠芳	2	71	145	57	2	2	1	1	1	1	1	4	27.1106	0
219	魏后荣	1	53	170	82	2	2	2	1	1	1	1	2	28.3737	4
220	李元芬	2	53	162	64.0	1	1	2	1	1	1	1	1	24.3865	1
221	时焕霞	2	38	162	60	1	1	1	1	1	1	1	1	22.8624	0
222	朱家丽	2	28	165	68.0	1	1	1	1	1	1	2	1	24.977	0
223	吴晓晓	2	28	158	55.0	1	1	2	1	1	1	1	1	22.0317	2
224	卢美	2	36	160	55.0	1	1	1	1	2	1	1	1	21.4844	0
225	张芹	2	63	165	72.0	1	1	1	1	1	1	1	1	26.4463	0
226	邓福霞	2	54	164	71.0	2	1	1	1	2	1	1	2	26.398	1
227	张超玲	2	51	168	54.0	2	1	2	1	1	1	1	3	19.1327	1
228	顾文秀	2	58	168	70	1	1	1	1	1	1	2	1	24.8016	0
229	张志梅	2	65	155	61	2	2	2	1	1	1	2	2	25.3902	6
230	赵嘉琛	2	23	163	60	2	1	1	1	1	1	1	3	22.5827	0
231	周克芳	2	52	165	70	1	1	2	1	1	1	1	1	25.7117	1
232	余德梅	2	58	166	72	1	1	1	1	2	1	1	1	26.1286	0
233	郑新颜	2	41	154	68	1	1	1	1	2（单侧2灶）	1	2	1	28.6726	0
234	鲁金明	2	35	165	61	2	2	2	1	2	1	2	2	22.4059	6
235	李秀美	2	58岁	160	56	1	1	1	1	1	1	1	1	21.875	0
236	周晓燕	2	35	160	51	1	1	1	1	1	1	1	1	19.9219	0
237	郑广兰	2	69	156	60	1	1	1	1	1	1	2	1	24.6548	0
238	苗国亮	1	42	159	91	1	1	1	1	2	1	1	1	35.9954	0
239	徐宝进	1	57	163	77	1	1	1	1	1	1	1	1	28.9811	0
240	彭燕敏	2	45	171	70	1	1	2	1	1	1	2	1	23.939	1
241	王成	2	42	175	68	2	2	1	2	1	1	1	2	22.2041	3
242	毕庆云	2	47	160	56	2	2	1	2	1	1	2	3	21.875	6
243	刘友春	1	26	160	59	2	2	2	1	1	1	1	3	23.0469	15
244	史秀芹	2	54	180	91	2	1	2	1	2	1	2	4	28.0864	14
245	张以花	2	60	150	58	2	1	2	1	2	2	1	3	25.7778	1
246	俞小五	1	45	165	89	1	1	1	1	2	1	1	1	32.6905	0
247	潘建平	1	60	160	59	1	1	1	1	2	1	1	1	23.0469	7
248	张统军	1	39	168	70	2	1	1	1	2	1	1	2	24.8016	8
249	刘影影	2	24	173	83	2	2	2	2	1	1	2	3	27.7323	19
250	李福勤	2	43	160	60	2	1	2	2	1	1	1	3	23.4375	5
251	鹿红美	2	54	157	64	1	1	1	1	2	1	2	1	25.9645	0
252	严南义	1	48	168	74.5	2	1	2	1	1	1	1	2	26.396	1
253	王慧玲	2	48	168	65	2	1	2	1	1	1	2	2	23.03	1
254	蒋成明	1	30岁	156	57	1	1	2	1	1	1	1	1	23.4221	11
255	周玉群	2	48	174	75	1	2	1	1	1	1	2	1	24.7721	0
256	谢冬英	2	54	160	60	2	2	2	2	2	1	1	2	23.4375	20
257	马跃香	2	52	165	59	1	1	1	1	1	1	1	1	21.6713	0
258	李蕊	2	26	160	58	2	1	1	1	1	1	1	2	22.6562	0
259	谭力	1	25	160	46.5	1	1	2	1	1	1	1	1	18.1641	1
260	许波喜	1	21	183	81	2	1	2	1	2	1	1	2	24.187	18
261	高敏	2	32	169	76	1	1	2	1	2	1	2	1	26.6097	3
262	李宗胜	1	37	172	61	2	1	2	1	1	1	1	2	20.6193	16
263	冀里芳	2	47	158	64	1	1	1	1	1	1	1	1	25.6369	0
264	黄勇	1	39	165	70	1	2	2	1	1	1	1	1	25.7117	3
265	陶月月	2	29	170	80	2	2	2	2	1	1	1	2	27.6817	16
266	方平	1	29	158	47	2	1	2	1	1	1	1	2	18.8271	4
267	陈程	2	30	175	60	1	1	2	1	2	1	1	1	19.5918	1
268	徐扣粉	2	48	160	52	1	1	2	2	1	1	1	1	20.3125	19
269	石亚琴	2	25	162	50	1	1	2	1	1	1	1	1	19.052	6
270	钱艺文	2	22	167	75	1	1	1	1	1	1	1	1	26.8923	0
271	李天明	1	47	160	55	1	1	1	1	2	1	1	1	21.4844	0
272	倪萍	2	29	157	66	2	2	2	1	1	1	2	2	26.7759	5
273	孙晓英	2	53	170	76	2	1	1	2	1	1	1	2	26.2976	0
274	谢道侠	2	52	179	73	2	1	1	1	1	1	1	2	22.7833	0
275	倪佳懿	1	22	160	56	2	1	2	1	1	1	1	3	21.875	6
276	余佳	2	30	167	70	2	1	2	1	1	1	1	3	25.0995	2
277	李玉莲	2	31	160	49.5	1	1	2	1	1	1	2	1	19.3359	3
278	尚涛	1	31	186	95	1	1	2	1	1	1	1	1	27.4598	3
279	秦兰俊	2	36	160	67	1	1	1	1	2	1	1	1	26.1719	0
280	李晓云	2	36	165	64	1	1	1	1	1	1	1	1	23.5078	0
281	彩骏	1	42	178	80	2	2	2	1	1	1	1	2	25.2493	7
282	周利云	2	48	165	63	1	1	2	1	1	1	2	1	23.1405	1
283	杨家玉	2	48	169	56	2	1	1	1	1	1	1	3	19.6072	0
284	王芳	2	28	162	60	1	1	2	1	1	1	1	1	22.8624	1
285	郑巍	1	32	176	89	2	1	2	1	1	1	1	3	28.7319	3
286	朱金芳	2	42	162	65	2	2	1	1	2	1	2	2	24.7676	0
287	梁功珍	2	55	165	65	2	1	2	1	2	1	2	3	23.8751	2
288	王忠林	2	45	157	62	1	1	1	1	2	1	2	1	25.1532	0
289	谢芳	2	53	160	58	2	1	1	1	1	1	2	2	22.6562	0
290	李玉香	2	31	163	65	2	2	2	2	1	1	1	2	24.4646	4
291	柯瑶	2	40	169	62	1	1	2	1	2	1	1	1	21.7079	1
292	尹春	2	25	166	70	1	1	1	1	1	1	2	1	25.4028	0
293	邓明	1	41	178	90	1	1	1	1	1	1	1	1	28.4055	0
294	聂道霞	2	42	167	62	1	2	2	1	1	1	1	1	22.231	4
295	林海芳	2	49	154	56	1	1	2	1	2	1	2	1	23.6128	4
296	李金芝	2	40	165	77	2	1	2	1	2	1	2	3	28.2828	1
297	姚文祥	1	39	175	75	2	2	2	1	1	1	2	2	24.4898	3
298	汤明	2	62	165	65	1	1	1	1	1	1	2	1	23.8751	0
299	盛啊龙	1	27	157	48	2	1	2	1	1	1	2	3	19.4734	12
300	刘啸然	1	29	175	67	1	1	1	1	1	1	1	1	21.8776	0
301	樊春芳	2	48	175	65	1	1	1	1	2	1	1	1	21.2245	0
302	张涛	1	27	162	62	2	1	1	1	1	1	1	2	23.6244	0
303	王邦华	2	41	168	77	1	1	1	1	1	1	1	1	27.2817	0
304	王进忠	1	48	162	52.5	2	1	2	1	1	1	1	3	20.0046	2
305	倪同琴	2	57	169	74	1	1	1	1	1	1	1	1	25.9095	0
306	季志美	2	52	162	70	2	2	2	1	1	1	1	3	26.6728	2
307	周娟	2	23	160	70	1	1	1	1	1	1	1	1	27.3437	0
308	万爱萍	2	51	155	56	2	2	2	2	2	1	1	3	23.3091	19
309	唐红艳	2	44	155	65	2	1	2	1	1	1	2	2	27.0552	3
310	张天凤	2	22	163	61	2	2	2	1	2	1	1	3	22.9591	5
311	杨永英	2	51	163	56	1	2	1	1	2	1	2	1	21.0772	0
312	刘珍	2	36	160	66	1	1	1	1	1	1	1	1	25.7812	0
313	俞方梅	2	58	159	44	1	1	1	1	2	1	2	1	17.4044	0
314	吴昌苗	1	43	168	67	1	2	1	1	1	1	1	1	23.7387	0
315	马援	1	37	172	81	2	2	2	1	1	1	1	2	27.3797	10
316	梁维海	1	38	180	94	2	1	2	1	1	1	1	2	29.0123	3
317	戴蓓	2	22	165	52	2	2	2	1	1	1	1	2	19.1001	5
318	黄玲玲	2	32	160	61	1	1	2	1	1	1	1	1	23.8281	1
319	陈利民	2	51	162	46	1	1	2	1	1	1	1	1	17.5278	1
320	宋明海	1	45	166	80	2	2	2	1	1	1	1	3	29.0318	4
321	马欣	2	54	155	65	1	1	1	1	1	1	2	1	27.0552	1
322	史长焕	2	40	162	50	1	1	1	1	1	1	1	1	19.052	0
323	陈金玲	2	44	165	65	2	2	2	1	1	1	2	3	23.8751	7
324	虞秋华	2	48	164	68	1	1	1	1	1	1	1	1	25.2826	0
325	王莉莉	2	30	170	48	1	1	2	1	1	1	1	1	16.609	6
326	张红娟	2	31	156	58	2	1	2	1	2	1	1	3	23.833	9
327	徐媛	2	26	166	60	2	1	1	1	1	1	2	2	21.7738	0
328	张澎	1	27	184	81	1	1	1	1	1	1	1	1	23.9249	0
329	徐娜	2	31岁	165	74	2	2	1	1	1	1	1	3	27.1809	1
330	许玉红	2	54	170	70	2	2	1	1	1	1	1	3	24.2215	0
331	芮文兵	1	48	165	59	2	1	1	1	2	1	1	2	21.6713	0
332	刘金龙	1	48	180	74	1	1	1	1	1	1	1	1	22.8395	0
333	黄金凤	2	49	168	60	1	1	2	1	2	1	1	1	21.2585	1
334	张桂银	2	58	160	76	1	1	1	1	1	1	2	1	29.6875	0
335	卢德宏	1	36	168	58	1	1	2	1	1	1	1	1	20.5499	6
336	王凤芹	2	49	173	67	1	1	1	1	1	1	1	1	22.3863	0
337	于萌	2	35	165	56	2	1	2	2	2	1	1	2	20.5693	9
338	董淮燕	2	58	160	54	2	1	1	1	1	2	1	3	21.0937	0
339	王海燕	2	33	162	63	1	1	2	1	1	1	2	1	24.0055	2
340	王树霞	2	36	158	47	2	2	2	1	2	1	2	3	18.8271	4
341	夏云	2	24	160	43	2	1	2	2	1	1	1	2	16.7969	10
342	杜明英	2	23	152	48	1	1	1	1	1	1	2	1	20.7756	0
343	高羽琪	2	23	155	52	2	2	2	2	1	1	1	3	21.6441	14
346	范家香	2	46岁	160	59	2	1	2	2	2	1	2	3	23.0469	10
347	龚延华	2	64	160	67	1	1	1	1	1	1	2	1	26.1719	0
350	董桂香	2	51	158	71	2	2	2	2	2	1	1	2	28.441	3
351	王坚	1	39	175	85	2	2	2	2	1	1	2	2	27.7551	10
352	卢建华	1	57	162	62	2	2	2	1	1	1	1	3	23.6244	2
353	毛静	2	41	166	60	1	1	1	1	1	1	1	1	21.7738	0
354	印丽	2	35	156	80	1	1	1	1	1	1	1	1	32.8731	0
355	杨春平	2	72	152	50	2	2	2	1	1	1	1	3	21.6413	14
356	王金芳	2	47	178	81.5	2	1	1	1	2	1	2	2	25.7228	0
357	张士民	1	66	176	87	2	1	1	1	1	1	1	2	28.0863	0
358	达庆荣	2	59岁	163	73	2	1	1	1	2	2	1	3	27.4756	0
359	卢昌军	1	52	156	63	2	2	2	2	2	1	1	2	25.8876	17
360	杨丽	2	31	167	80	1	1	1	1	1	1	1	1	28.6851	0
361	谢方泉	1	49	167	77	2	1	1	1	2	1	1	2	27.6095	0
362	王术珍	2	44	172	81	2	1	2	2	2	1	2	2	27.3797	4
363	鲍峰	1	54	177	72	2	1	1	1	1	1	1	2	22.9819	0
364	王海	1	44	165	78	1	1	1	1	1	1	1	1	28.6501	0
365	刘玉梅	2	43	165	62	2	1	1	2	2	1	1	3	22.7732	5
366	战凌	2	45	158	65	2	1	1	1	1	1	1	3	26.0375	0
367	宫连荣	2	59	163	60	2	1	1	1	1	1	1	2	22.5827	0
368	陶凤美	2	42	155	59	1	1	1	1	1	1	2	1	24.5578	0
370	代淑彩	2	50	160	54	2	2	1	1	1	1	1	3	21.0937	0
371	王慧珍	2	45	166	65	1	1	1	1	1	1	1	1	23.5883	0
372	杨凯玲	2	55	165	68	1	1	1	1	1	1	1	1	24.977	2
373	章玉萍	2	62	173	91	2	1	1	1	1	1	1	3	30.4053	0
374	吕斌	1	28	164	50	2	2	2	1	1	1	1	2	18.5901	20
375	高庆华	2	60	162	62	1	1	1	1	1	1	2	1	23.6244	0
376	马卫宁	2	50	173	86	2	1	1	1	1	1	1	2	28.7347	0
377	孙聪	1	24	184	94	2	2	2	2	1	1	1	3	27.7647	29
378	孙冲	1	38	160	65	2	1	1	1	1	1	1	2	25.3906	0
379	袁宽凤	2	53	160	54	2	1	2	1	1	1	1	2	21.0937	6
380	张萍	2	32	155	65	1	1	1	1	1	1	2	1	27.0552	0
381	谈竹娟	2	51	177	75	2	1	2	1	2	1	2	3	23.9395	15
382	卞三华	2	34	152	58	2	2	2	2	2	1	2	3	25.1039	20
383	陈久银	2	47	157	53	1	1	1	1	1	1	2	1	21.5019	0
384	雷桂芳	2	40	145	44	2	2	1	1	1	1	2	3	20.9275	1
385	王学勤	2	68	167	57	1	1	1	1	1	1	1	1	20.4382	0
386	金花	2	27	174	78	1	1	1	1	1	1	1	1	25.763	0
387	吴凡	1	32	168	78	2	1	2	1	1	1	1	3	27.6361	4
388	刘美勤	2	29	165	60	1	1	1	1	1	1	1	1	22.0386	0
389	陈书宏	2	54岁	170	50	1	1	1	1	1	1	1	1	17.301	0
390	王秋萍	2	28	165	58	2	1	2	1	2	1	1	3	21.3039	7
391	王芳	2	56	165	56	1	1	1	1	2	1	1	1	20.5693	5
392	刘超	2	31	168	75	1	1	1	1	1	1	2	1	26.5731	0
393	刘水兰	2	39	160	65	1	2	1	1	1	1	2	1	25.3906	2
394	刘玉干	2	55	174	103	2	1	1	1	1	1	1	2	34.0203	0
395	徐怀俊	1	33	173	60	2	2	2	1	2	1	1	2	20.0474	2
396	越正洋	1	28	170	79	1	1	2	1	2	1	1	1	27.3356	7
397	叶庆	2	58	164	67	2	2	1	1	2	2	2	3	24.9108	0
398	陈承	2	39	150	70	2	1	1	1	1	1	1	2	31.1111	0
399	魏风花	2	68岁	163	77	2	1	2	1	1	1	1	2	28.9811	2
400	李加凤	2	45	165	58	2	2	2	2	2	1	1	2	21.3039	21
401	孙荣荣	2	30	155	60	2	1	2	1	1	1	1	3	24.974	6
402	陈建娥	2	50	163	63	1	1	2	1	1	1	1	1	23.7118	2
403	韩海卉	2	38	165	76	1	1	2	1	1	1	1	1	27.9155	3
404	雷夕巧	2	27	163	63	2	2	2	2	1	1	2	3	23.7118	17
405	卞佳佳	2	25	168	78	2	2	2	1	1	1	2	2	27.6361	8
406	陈静	2	26	160	51	2	2	2	2	2	1	1	2	19.9219	13
407	茆建兰	2	47	166	74	2	1	1	1	2	1	1	3	26.8544	0
408	李四海	1	53	159	60	2	1	2	1	1	1	1	3	23.7332	3
409	张庭芳	2	62	163	52	2	1	1	1	1	1	1	4	19.5717	0
410	耿龙玉	2	45	159	67	2	1	2	1	1	1	2	3	26.5021	4
411	张勤	2	50	160	72	1	2	2	1	1	1	1	1	28.125	2
412	汪海霞	2	37	158	44	1	1	1	1	1	1	1	1	17.6254	0
414	胡吉金	1	62	160	53	2	1	1	1	1	1	1	2	20.7031	0
415	杜兴丽	2	43	176	88	2	1	2	1	1	1	2	2	28.4091	14
416	刘俊	1	41	164	64	2	1	2	1	1	1	1	2	23.7954	1
417	马贤叶	2	49	155	62	2	1	1	1	1	1	1	4	25.8065	0
418	刘守珍	2	54	160	55	1	1	1	1	1	1	2	1	21.4844	0
419	陶荣萍	2	47	160	70	1	1	1	1	2	1	1	1	27.3437	0
420	万立英	2	63	157	58	1	1	1	1	2	1	1	1	23.5304	2
421	任小梅	2	54	170	82	2	1	1	2	1	1	1	2	28.3737	2
422	曾学会	1	48岁	170	77	1	1	2	1	2	1	1	1	26.6436	7
423	徐亚楠	2	46	175	90	1	1	1	1	1	1	1	1	29.3878	0
424	王志标	1	50	152	55	2	2	2	1	2	1	1	3	23.8054	3
425	杜先兰	2	63	165	65	1	1	1	1	1	1	1	1	23.8751	0
426	许萍	2	41	157	58	1	2	2	2	2	1	1	1	23.5304	28
427	史可琴	2	52	162	62	1	1	2	1	1	1	1	1	23.6244	2
428	张颜	2	53	162	50	1	1	1	1	1	1	2	1	19.052	0
429	张娇荣	2	30	165	54	1	1	2	2	1	1	1	1	19.8347	6
430	任俊	2	28	160	49	1	1	1	1	2	1	1	1	19.1406	0
431	李燕	2	35	163	53	1	2	2	1	1	1	1	1	19.9481	2
432	华梦香	2	19	165	66	1	1	1	1	2	1	2	1	24.2424	0
433	鲍庆萍	2	49	165	79	1	1	1	1	2	1	2	1	29.0174	0
434	高敏	2	46	182	75	1	2	2	1	1	1	1	1	22.6422	3
435	余龙军	1	26	155	67	1	1	2	1	2	1	1	1	27.8876	6
436	丁阳	2	27	156	50	1	1	1	1	1	1	1	1	20.5457	1
437	赵晓红	2	32	175	70	2	2	2	1	1	1	2	2	22.8571	3
438	蔡蒙蒙	1	24	153	50	1	1	1	1	1	1	1	1	21.3593	0
439	王粉宝	2	41	158	63	2	2	2	1	1	1	2	2	25.2363	11
440	易凤桥	2	59	169	61	1	1	1	1	1	1	2	1	21.3578	0
441	余义萍	2	39	188	101	2	2	2	2	1	1	1	2	28.5763	11
442	吴昆昂	1	24	156	47	2	1	1	1	1	1	1	2	19.313	0
443	吴发梅	2	65	160	50	1	1	1	1	1	1	2	1	19.5312	0
444	陈联迎	1	37	175	140	2	2	2	1	1	1	1	3	45.7143	3
445	顾春霞	2	54	158	48	1	1	1	1	1	1	1	1	19.2277	0
446	王美景	2	60	175	84	1	1	1	1	1	1	1	1	27.4286	0
447	宁晨	1	46		59	2	1	1	1	1	1	1	3	#DIV/0!	2
448	朱立发	1	41	178	75	2	2	2	1	2	1	1	2	23.6713	3
449	谭志勇	1	48	172	74	1	1	2	1	1	1	1	1	25.0135	2
450	陈玉	2	52	168	60	1	2	1	1	2	1	1	1	21.2585	1
451	白红叶	2	33	150	56	2	1	1	1	2	1	2	3	24.8889	0
452	闵爱芳	2	52	160	66	2	2	1	1	1	1	1	2	25.7812	0
453	夏杨杰	2	37	168	53	2	2	2	1	1	1	1	3	18.7783	29
454	吕继苏	2	20	155	50	1	1	2	1	2	1	1	1	20.8117	7
455	刘佳	2	32	163	75	2	1	2	1	1	1	1	3	28.2284	4
456	王杏梅	2	50	158	53	2	1	1	1	2	1	2	2	21.2306	0
457	郗美芬	2	65	172	78	2	1	1	1	2	1	1	2	26.3656	0
458	曹阮鹏	1	23	172	78	2	2	2	2	1	1	1	3	26.3656	8
459	曹平	2	65	175	77	2	1	1	1	2	1	2	3	25.1429	0
460	王燕	2	40	155	60	1	2	2	1	2	1	2	1	24.974	2
461	陆瑶	2	26	160	55	2	2	2	1	1	1	1	3	21.4844	6
462	包国红	1	49	170	80	1	1	1	1	1	1	1	1	27.6817	0
463	童文燕	2	28	158	61	1	1	1	1	1	1	1	1	24.4352	0
464	陈益英	2	55	168	60	1	1	1	1	2	1	2	1	21.2585	0
465	赵红香	2	46	162	60	2	2	1	1	1	1	2	2	22.8624	1
466	任金妹	2	48	162	54	2	1	1	1	2	1	2	2	20.5761	0
467	金兰	2	57	160	56	2	1	1	1	1	1	1	2	21.875	0
468	尹化如	2	43	155	49	2	1	2	1	2	1	1	3	20.3954	3
469	吴晓娟	2	36	170	70	2	1	2	1	2	1	1	2	24.2215	6
470	屈芝玲	2	65	162	60	2	2	1	1	1	1	2	3	22.8624	0
471	张慧	2	24	160	54	2	2	1	1	2	1	2	3	21.0937	0
472	祁长兰	2	55	160	52	2	1	1	1	2	1	1	2	20.3125	0
473	盛宝香	2	53	160	69	2	1	1	1	2	1	1	3	26.9531	0
474	薛兰	2	50	160	50.5	2	1	2	1	2	1	1	3	19.7266	2
475	衡国云	2	39	158	72.5	1	1	1	1	1	1	1	1	29.0418	0
476	梁海军	1	43	155	55	1	1	2	1	1	1	1	1	22.8928	6
477	魏明婷	2	48	167	51	1	1	1	1	2	1	1	1	18.2868	0
478	王瑶	2	31	170	77	1	1	2	1	2	1	1	1	26.6436	1
479	诸凤	2	46	170	65	2	1	1	1	1	1	1	2	22.4913	0
480	马生平	2	48	158	62.5	1	2	1	1	1	1	1	1	25.0361	0
481	何欢	2	34	163	58	2	1	1	1	1	1	2	3	21.83	4
482	沈兴霞	2	51	168	75	1	1	1	1	2	1	2	1	26.5731	0
483	吴立平	2	47	167	53	2	2	1	1	2	1	1	2	19.0039	0
484	赵春燕	2	37	156	58	1	1	1	1	1	1	1	1	23.833	0
485	马晓芹	2	50	161	62	1	1	2	1	2	1	1	1	23.9188	2
486	吴阳敏	2	33	155	50	1	1	1	1	1	1	1	1	20.8117	0
487	呙素新	2	61	163	61	2	1	1	1	2	1	1	2	22.9591	1
488	唐翠	2	50	165	62	2	1	2	1	1	1	1	2	22.7732	1
489	卢昌萍	2	45	175	77	1	2	1	1	1	1	1	1	25.1429	0
490	倪抗振	1	40	180	65	2	1	1	1	1	1	1	2	20.0617	0
491	张见兰	2	60	151	52	2	2	2	1	2	2	1	2	22.806	3
492	夏根所	1	39	165	55	1	2	2	1	2	1	1	1	20.202	4
493	陈尧	1	54	180	80	1	1	2	1	1	1	1	1	24.6914	1
494	刘美琴	2	46	162	75	1	1	1	1	1	1	1	1	28.578	0
495	傅灿梅	2	37	160	56	2	1	2	1	2	1	1	2	21.875	9
496	韩丹	2	29	158	60	2	1	2	1	1	1	2	2	24.0346	15
497	朱义美	2	44	163	64	1	1	1	1	1	1	1	1	24.0882	0
498	裴学萍	2	49	183	85	1	1	1	1	1	1	1	1	25.3815	0
499	王航	1	32	165	69	2	2	2	2	1	1	1	3	25.3444	25
500	张福英	2	68	158	70	2	1	1	1	2	1	1	2	28.0404	0
501	王曙	2	26	155	73	2	1	2	1	1	1	1	2	30.385	4
502	朱扣美	2	50	144	52	1	1	2	2	2	1	2	1	25.0772	14
503	任其云	1	40	170	66	1	1	2	1	1	1	1	1	22.8374	10
504	周建莲	2	64	160	66	2	1	1	1	2	1	1	2	25.7812	0
505	韩英	2	36	170	76	1	1	1	1	1	1	1	1	26.2976	0
506	孙奥兰	2	24	175	86	2	1	2	1	1	1	1	2	28.0816	3
508	杜白英	2	53	158	62	1	1	2	1	2	1	1	1	24.8358	1
509	李淑青	2	65	167	75	1	1	1	1	2	2	1	1	26.8923	0
510	陆仕英	2	61	158	52	1	1	1	1	1	1	1	1	20.83	0
512	宫六娣	2	60	182	83.5	1	2	1	1	1	1	1	1	25.2083	0
513	豆修飞	1	36	165	53	1	1	2	1	2	1	1	1	19.4674	6
514	纪成莉	2	44	174	75	1	1	1	1	1	1	1	1	24.7721	0
515	李伟	1	48	165	55	1	1	1	1	1	1	2	1	20.202	0
516	朱雪兰	2	51	178	78	2	1	1	1	1	1	2	3	24.6181	0
517	胡伟	1	36	166	64	2	2	2	1	1	1	2	2	23.2254	7
518	刘友方	2	51	166	60	1	1	1	1	1	1	2	1	21.7738	2
519	顾芳	2	30	174	87	1	1	2	1	1	1	1	1	28.7356	1
520	谢红霞	2	45	170	78	1	2	2	1	2	1	1	1	26.9896	1
521	张晓燕	2	33	160	58	1	1	2	2	1	1	2	1	22.6562	10
522	戴新龙	1	32	165	57	2	2	2	1	2	1	1	2	20.9366	2
523	张启英	2	56	165	60	1	1	1	1	2	1	1	1	22.0386	0
524	徐付英	2	63	180	75	1	1	1	1	2	1	2	1	23.1481	0
525	陈传贵	1	35	155	59	2	2	2	1	1	1	1	3	24.5578	11
526	隋淑芝	2	51	149	52	1	1	1	1	2	1	1	1	23.4224	0
527	谢翠红	2	65	160	67	2	2	1	1	1	1	2	2	26.1719	0
528	李媛	2	35	155	56	1	1	2	1	1	1	1	1	23.3091	1
529	赖丽莎	2	29	164	50	2	1	1	1	1	1	2	2	18.5901	0
530	郑海梅	2	35	170	65	1	1	2	1	1	1	1	1	22.4913	1
531	柳秀芳	2	62	167	65	1	2	1	1	2	1	1	1	23.3067	0
532	杨长生	1	28	155	57	1	2	2	1	1	1	1	1	23.7253	4
533	周玉莲	2	52	166	58	1	1	2	1	1	1	2	1	21.048	2
534	戚金荣	1	74	145	45	2	1	2	1	1	1	1	2	21.4031	1
535	杨洁	2	32	146	49	2	2	2	2	2	1	1	2	22.9874	18
536	叶天华	2	37	169	80	2	1	1	1	1	1	2	3	28.0102	0
537	张影	2	36	165	70	1	1	2	1	1	1	1	1	25.7117	1
538	周丽萍	2	40	165	69	1	1	2	1	1	1	1	1	25.3444	1
539	朱会玲	2	42	164	65	2	1	1	1	2	1	2	2	24.1672	0
540	王玉蓉	2	51	158	58	1	2	1	1	2	1	1	1	23.2335	0
541	孙美琴	2	54	155	65	2	1	2	1	2	1	1	2	27.0552	1
542	束祥红	2	36	162	61	2	1	2	1	2	1	2	3	23.2434	7
543	沈俊	1	37	177	71	2	1	1	1	1	1	1	2	22.6627	0
544	徐洪	1	68	175	85	2	2	1	1	2	1	1	3	27.7551	12
545	张玲芳	2	24	156	53	1	1	1	1	1	1	2	1	21.7784	0
546	栗传玲	2	54	155	66	2	1	1	2	2	1	2	3	27.4714	42
547	朱婷婷	2	28	169	56	1	2	1	1	1	1	2	1	19.6072	3
548	王爱民	2	54	158	60	1	1	2	1	1	1	1	1	24.0346	3
549	王建丽	2	43	150	46	1	1	1	1	1	1	2	1	20.4444	0
550	张鸣	1	54	160	54	1	1	2	1	1	1	1	1	21.0937	8
551	王健	1	35	168	80	2	1	2	1	2	1	1	2	28.3447	4
552	吕奇	2	30	150	52	2	1	2	1	1	1	1	3	23.1111	1
553	王代娣	2	48	177	82	1	1	2	1	1	1	1	1	26.1738	4
554	谢周英	2	65	166	47	2	2	2	1	1	1	1	3	17.0562	1
555	李艳梅	2	42	158	60	1	2	1	1	1	1	1	1	24.0346	1
556	李景	2	38	165	55.5	1	1	2	1	1	1	1	1	20.3857	6
557	葛姗姗	2	27	175	72	2	1	2	1	1	1	1	3	23.5102	3
558	邱春华	2	52	160	57	1	1	1	1	2	1	1	1	22.2656	0
559	张桂华	2	51	165	63	2	2	2	1	1	1	2	2	23.1405	2
560	董苹	2	40	150	50	1	1	1	1	1	1	2	1	22.2222	0
561	陈发华	2	60	166	60	1	1	1	1	1	1	1	1	21.7738	0
562	林翠香	2	54	164	68	1	1	1	1	1	1	1	1	25.2826	0
563	陆桂香	2	62	168	76	2	2	1	1	1	1	1	2	26.9274	0
564	胡梅冬	2	38	160	61	1	1	1	1	2	1	1	1	23.8281	0
565	姚春杰	1	41	163	78	1	1	2	1	1	1	1	1	29.3575	5
566	王蓉	2	36	156	54	1	2	1	1	1	1	1	1	22.1893	6
567	黄必伟	2	47	165	63	1	2	2	1	2	1	1	1	23.1405	3
568	朱有青	2	53	164	67	2	2	2	1	1	1	2	2	24.9108	10
569	张宁娟	2	60	164	74	1	1	1	1	2	1	2	1	27.5134	0
570	蒋蓓蓓	2	31	169	53	2	1	2	1	1	1	2	2	18.5568	2
571	欧蓓	2	30	165	66	2	1	2	1	1	1	2	3	24.2424	10
572	陈新龙	1	47	170	67	2	2	1	1	1	1	1	2	23.1834	0
573	李丽宇	2	56	168	65	2	1	2	1	1	2	2	3	23.03	5
574	陈益红	2	63	160	60	1	2	1	1	1	2	1	1	23.4375	0
575	林爱兰	2	51	167	67	1	1	1	1	1	1	1	1	24.0238	0
576	刘香	2	54	168	60	1	1	1	1	1	1	2	1	21.2585	0
577	马周燕	2	28	156	59	2	1	1	1	2	1	1	2	24.2439	4
578	唐生美	2	69	168	59	2	2	2	2	2	1	1	2	20.9042	26
579	王学青	2	35	168	62	1	1	1	1	2	1	1	1	21.9671	0
580	孔滇玲	2	49	160	72	2	1	2	1	1	1	1	3	28.125	1
581	张成兰	2	62	171	64.5	2	2	1	1	2	1	1	3	22.0581	8
582	岑爱芬	2	42	164	73	1	1	2	1	1	1	1	1	27.1416	8
583	孙然	2	30	160	62	1	1	2	1	1	1	1	1	24.2187	3
584	黄广美	2	55	149	41	1	1	1	1	2	1	1	1	18.4676	0
585	金菊花	2	59	163	65	2	1	2	1	1	1	2	2	24.4646	1
586	胡媛媛	2	27	162	70	2	2	1	1	1	1	2	2	26.6728	0
587	沈云飞	1	22	175	60	2	1	2	1	1	1	1	2	19.5918	3
588	王杨婧	2	26	155	51	2	1	2	2	2	1	2	3	21.2279	4
589	许敏娟	2	37	165	50	1	1	2	1	2	1	1	1	18.3655	10
590	袁玉芬	2	57	160	57	2	1	2	1	1	1	2	3	22.2656	13
591	张志春	1	61	160	53	2	2	1	1	2	3	1	3	20.7031	0
592	林霞	2	40	155	54	2	2	1	1	2	1	1	2	22.4766	0
593	韩军勤	2	46	155	74	2	2	2	2	1	1	1	3	30.8012	12
594	赵艳玲	2	49	171	86	1	2	2	1	1	1	2	1	29.4108	2
595	徐凯	1	36	165	62	2	1	2	1	1	1	1	3	22.7732	5
596	左红	2	49	153	58	2	1	1	1	2	1	2	3	24.7768	2
597	王桂香	2	61	163	48	2	1	2	1	2	1	2	2	18.0662	5
598	徐平	1	48	176	82	1	1	1	1	1	1	1	1	26.4721	0
599	蔡莹	2	30	150	63	2	1	2	1	1	1	2	3	28	2
600	陈韩英	2	37	165	63.5	1	1	2	1	1	1	1	1	23.3242	1
601	邢啸	1	29	170	91	1	1	2	2	1	1	1	1	31.4879	2
602	王文	2	42	164	67	1	1	1	1	1	1	2	1	24.9108	0
603	陆银美	2	62	175	67	1	1	1	1	1	1	1	1	21.8776	0
604	李萍	2	48	118	85	1	1	1	1	1	1	1	1	61.0457	0
605	周媛	2	34	168	61	1	1	1	1	1	1	2	1	21.6128	0
606	杨小妹	2	55	180	63	1	1	1	1	1	1	2	1	19.4444	0
607	郑剑平	1	47	150	58	1	1	2	1	1	1	1	1	25.7778	2
608	朱春兰	2	57	180	63	2	2	1	1	1	1	1	2	19.4444	0
609	邓伟	1	24	157	54	2	1	2	2	2	1	1	2	21.9076	19
610	顾蕾	2	45	158	59	2	1	1	1	1	1	1	2	23.634	0
611	施正弟	2	57	145	45	1	1	1	1	1	1	1	1	21.4031	0
612	张德琴	2	37	146	46	2	1	2	1	2	1	1	2	21.58	9
613	王银花	2	40	159	64.5	1	1	1	1	2	1	1	1	25.5132	0
614	石慧	2	30	158	76	2	2	2	1	1	1	1	3	30.4438	3
615	竺爱琴	2	59	165	68	2	2	1	1	2	1	2	2	24.977	0
616	阚双九	2	54	156	48	2	2	1	1	1	1	1	3	19.7239	0
617	秦萍萍	2	30	156	68	2	1	2	1	1	1	1	2	27.9421	10
618	尤春英	2	39	160	49	1	1	1	1	2	1	2	1	19.1406	1
619	杜巧云	2	29	160	58	1	2	2	1	1	1	1	1	22.6562	3
620	徐舜筠	2	28	174	92	1	1	1	1	1	1	1	1	30.3871	0
621	王瑞平	2	49	165	70	1	1	2	1	1	1	1	1	25.7117	2
622	王劲	1	47	158	65	1	1	2	1	1	1	1	1	26.0375	1
623	杨春兰	2	56	172	78	1	1	2	1	2	1	1	1	26.3656	2
624	范超	1	40	156	52	1	2	1	1	2	1	1	1	21.3675	0
625	王瑞丽	2	38	177	90	1	2	1	1	1	1	1	1	28.7274	2
626	石路	1	47	165	63.5	1	1	1	1	2	1	1	1	23.3242	0
627	葛中翠	2	47	160	87	2	1	1	1	1	1	2	2	33.9844	1
628	徐小琴	2	56	163	56	2	2	2	1	1	1	1	2	21.0772	3
629	杨莉	2	33	178	67	2	1	1	1	1	1	1	2	21.1463	0
630	任思君	1	29	163	60	2	1	1	1	1	1	1	2	22.5827	0
631	骆爱群	2	47	160	60	1	1	2	1	1	1	1	1	23.4375	3
632	赵红	2	46	160	51	1	2	2	2	2	1	2	1	19.9219	8
633	李华	2	36	165	60	1	1	1	1	1	1	1	1	22.0386	0
634	尚燕	2	37	170	76	1	1	2	1	1	1	1	1	26.2976	0
635	崔国勤	1	46	164	65	1	2	2	1	1	1	1	1	24.1672	0
636	夏晓春	2	48	155	72	2	2	2	1	2	1	1	3	29.9688	0
637	宗洪莲	2	37	166	60	2	2	2	1	2	1	1	2	21.7738	0
638	籍礼平	2	41	173	85	2	2	1	1	1	1	2	2	28.4005	0
639	梁峰	1	40	158	61	2	2	2	1	1	1	2	3	24.4352	0
640	刘侠	2	50	154	53	2	1	1	1	2	1	1	3	22.3478	0
641	莫涓涓	1	48	156	71	1	1	2	1	1	1	1	1	29.1749	0
642	杨剑	2	37	178	90	2	1	2	1	2	1	1	2	28.4055	0
643	唐国章	1	39	160	65	2	1	2	1	1	1	1	3	25.3906	0
644	李桂英	2	66	158	52	1	1	1	1	1	1	2	1	20.83	0
645	唐礼芳	2	49	160	62	1	1	1	1	2	1	2	1	24.2187	0
646	沈同梅	2	45	167	76	2	1	2	1	1	1	1	3	27.2509	0
647	陆薇	2	49	165	59	2	1	1	1	1	1	2	3	21.6713	0
648	许洁	2	30	156	60	1	1	2	1	2	1	2	1	24.6548	0
649	张晓娟	2	29	180	76	2	1	2	1	1	1	1	2	23.4568	0
650	韦晔	1	32	165	75	2	1	2	1	1	1	1	3	27.5482	0
651	姜爱红	2	46	150	38	1	1	1	1	2	1	2	1	16.8889	0
652	时阳	2	25	166	73	1	1	1	1	1	1	1	1	26.4915	0
653	朱茂英	2	48	156	54	1	1	1	1	1	1	1	1	22.1893	0
654	鲍春青	2	50	157	55	1	1	1	1	1	1	2	1	22.3133	0
Gender: 1-male; 2-female
Cancer pathological type: 1-PTMC; 2-PTC(>1cm); 3-follicular thyroid cancer; 4-medullary thyroid cancer
Extrathyroida extension: 1-negative; 2- positive
CLNM(central lymph node metastasis): 1-negative; 2-positive
LLNM(lateral lymph node metastasis): 1-negative; 2-positive
Number of lesions: 1-unfocal; 2-multifocality
CLT: 1-negative; 2-positive
Tumor size 1: Dmax≤1cm; 2: 1<Dmax≤2cm; 3: 2<Dmax≤4cm; 4: Dmax>4cm
